# Supplementary material for: Physiological, Chemical and Metabolite Profiling of Pectobacterium carotovorum-Inoculated Tomato Plants Grown in Nutrient-Amended Soils
Source: Plants (Basel). 2025 Jun 18;14(12):1876. doi: 10.3390/plants14121876 (PMC12196568; doi:10.3390/plants14121876)
Supplement: Supplementary file 1 [file plants-14-01876-s001.zip]

Archive with 1 entries (1 files):
- plants-3559401-supplementary.pdf
